# Supplementary material for: Lived experiences of bipolar disorder and family caregiving in Pakistan
Source: Glob Ment Health (Camb). 2026 Apr 7;13:e102. doi: 10.1017/gmh.2026.10197 (PMC13202493; doi:10.1017/gmh.2026.10197)
Supplement: Umer et al. supplementary material [file S2054425126101976sup001.zip]

Archive with 4 entries (4 files):
- Supplementary material_Individual with BD_Interview Guide.docx
- Supplementary material_Interview Guide_Caregivers.docx
- Supplementary Table Participant Characteristics.docx
- Supplementary Tables Illustrative Quotes.docx
